# Supplementary material for: Public Health Implications of Wasting and Stunting Relationship in Children under Five Years Highly Vulnerable to Undernutrition in Guatemala: The REDAC Study
Source: Nutrients. 2022 Sep 23;14(19):3945. doi: 10.3390/nu14193945 (PMC9572142; doi:10.3390/nu14193945)
Supplement: Supplementary file 1 [file nutrients-14-03945-s001.zip]

Archive with 1 entries (1 files):
- nutrients-1931422-supplementary.pdf
